# Supplementary material for: Synergistic Activity of Cefiderocol in Combination with Avibactam, Sulbactam or Tazobactam against Carbapenem-Resistant Gram-Negative Bacteria
Source: Cells. 2024 Aug 6;13(16):1315. doi: 10.3390/cells13161315 (PMC11352988; doi:10.3390/cells13161315)
Supplement: Supplementary file 1 [file cells-13-01315-s001.zip]

Archive with 1 entries (1 files):
- cells-3071082-supplementary.pdf
